# Supplementary material for: Effect of Cichorium glandulosum on intestinal microbiota and bile acid metabolism in db/db mice
Source: Food Sci Nutr. 2023 Oct 25;11(12):7765–78. doi: 10.1002/fsn3.3694 (PMC10724598; doi:10.1002/fsn3.3694)
Supplement: Supplementary file 1 — Data S1. [file FSN3-11-7765-s001.xlsx]

## Sheet: Sheet1
	FBG	bodyweight	TC	TG	LDL	HDL	acetic acid	propionic acid	butyric acid	DHLCA	二三norDCA	CDCA	DCA	UCA	αMCA	βMCA	CA	GCA	TUDCA	THDCA	TCDCA	TαMCA	TβMCA	TCA	Ralstonia_pickettii	Lactobacillus_reuteri	Lactobacillus_murinus	Bifidobacterium_pseudolongum	Bacteroides_acidifaciens	Romboutsia_ilealis	Lactobacillus_intestinalis	Helicobacter_hepaticus	Others	Burkholderiaceae	Muribaculaceae	Lactobacillaceae	Erysipelotrichaceae	Lachnospiraceae	Ruminococcaceae	Prevotellaceae	Rhodocyclaceae	Bacteroidaceae	Others
CON1	5.9	5.9	2.17998	0.872874	0.388142	1.90168	2644.16	738.929	773.102	1.54064	36.6087	3.94783	901.813	16.5327	15.7538	766.736	790.344	5.30814	51.0667	75.3419	7.49502	46.6287	399.692	811.195	0.328467	0.0755804	0.0926381	0.0043203	0.00213532	0.00670391	0.00464308	0.00129112	0.47126	0.328889	0.186617	0.201167	0.0282061	0.00667908	0.00211049	0.0131595	0	0.011347	0.212216
CON2	5.2	5.2	2.19189	1.0894	0.445221	0.0908654	1028.36	694.346	615.194	3.21723	27.3534	30.6127	1043.28	45.9701	45.8139	765.433	614.549	1.82318	87.415	120.529	10.0293	85.6468	259.306	473.965	0.0346617	0.209534	0.0815394	0.00901304	0.000819367	0.00516449	0.00608318	0.00181254	0.628057	0.0349348	0.270093	0.345152	0.0341403	0.00645562	0.000645562	0.0211546	0	0.0185227	0.251099
CON3	7.2	7.2	2.27528	1.04204	0.502301	1.85625	872.334	695.117	596.829	1.26611	32.1208	6.51733	369.999	4.62052	4.09256	295.25	95.5623	1.62958	41.5472	50.3884	4.47585	32.0395	230.644	287.084	0.00459342	0.0263191	0.125487	0.0500062	0.00148976	0.0177778	0.0236127	0.00260708	0.678113	0.00481688	0.280894	0.2618	0.105251	0.00327747	0.000546245	0.0340906	0	0.0571322	0.192477
CON4	7.1	7.1	2.25145	1.0488	0.422389	1.68101	1871.21	747.458	542.332	0	33.9288	31.8475	620.439	24.9382	24.7898	571.001	580.614	2.4191	75.2229	60.7473	11.6244	63.6232	167.332	335.857	0.00655493	0.0249038	0.116921	0.0376164	0.000521415	0.0369708	0.0139292	0.00893855	0.686555	0.00685289	0.279851	0.198088	0.128566	0.0168094	0.00379888	0.0173557	0	0.0199628	0.271186
CON5	7.2	7.2	2.27528	1.06234	0.342478	1.94712	877.162	611.323	518.008	0	68.356	11.2989	682.533	22.65	22.2407	842.046	888.02		31.7395	48.0843	4.47014	24.6399	186.773	175.974	0.00516449	0.0501304	0.0985227	0.0323774	0.00129112	0.00834264	0.0329236	0.0205835	0.680447	0.0055121	0.359081	0.264581	0.0384109	0.00528864	0.00131595	0.0133085	0	0.0261204	0.231061
CON6	7.2	7.2	2.33484	0.954072	0.388142	2.01851	1069.84	757.667	440.678	0	48.7834	13.4382	663.62	45.3136	46.3434	902.05	1199.01	2.12101	33.3266	85.4157	4.26636	77.1299	333.715	370.413	0.028504	0.00898821	0.110043	0.00139044	0.00811918	0.00548727	0.0018622	7.44879e-05	0.835531	0.028504	0.401217	0.134078	0.0236375	0.0173309	0.00302917	0.0868777	0.00600869	0.0666418	0.232675
MOD1	29	29	4.10979	3.81629	1.3585	2.89471	929.587	749.42	149.664	0	7.34915	54.1161	732.827	147.192	151.9	1729.29	3550.03	32.9128	52.1304	35.4121	18.0546	122.212	575.721	1122.23	0.0362011	0.00581006	0.134575	0.00104283	0.00814401	0.00350093	0.00283054	0.000372439	0.807523	0.0364494	0.456288	0.154364	0.0227933	0.015121	0.00196151	0.0875233	0.00657976	0.0221477	0.196772
MOD2	29.1	29.1	3.93111	3.09228	1.0046	2.70649	903.996	579.153	112.899	2.84699	95.5973	305.174	2395.8	941.422	966.564	6487.92	11474.1	24.3959	30.2833	21.2461	9.69664	95.6629	295.715	458.389	0.0258473	0.027635	0.124221	0.00409683	4.96586e-05	0.00275605	0.0061825	0.000198634	0.809013	0.0262694	0.189944	0.20797	0.0215518	0.0162632	0.00615767	0.0124395	0.0687772	0.0043203	0.446307
MOD3	29.3	29.3	3.37122	3.14641	3.0823	2.6351	506.24	564.685	81.7188	0	7.70417	20.8469	239.965	64.421	65.6383	653.656	1110.31	12.9649	39.3128	35.4195	17.9916	82.436	518.746	559.016	0.116673	0.0143513	0.0811173	0.00223464	0.000124146	0.000422098	0.00340161	0.000422098	0.781254	0.116971	0.158237	0.135171	0.0285537	0.00876474	0.0164122	0.0104531	0.0294227	0.00936065	0.486654
MOD4	29.7	29.7	7.32615	2.71335	0.582212	2.60913	252.21	534.384	169.603	0	8.08208	73.5149	1172	248.701	249.792	860.732	2470.05	8.69979	50.5061	41.3632	36.1065	179.457	173.767	620.066	0.198088	0.000148976	0.00255742	0.000223464	0	4.96586e-05	7.44879e-05	0.000124146	0.797592	0.202731	0.0018622	0.0158908	9.93172e-05	0.000844196	0.000297952	2.48293e-05	2.48293e-05	0.000322781	0.77676
MOD5	28.6	28.6	6.08726	3.12611	1.72381	2.37548	997.495	513.073	75.3468	0	8.18508	34.2974	713.379	88.734	92.1147	574.821	1308.42	8.83862	73.3148	39.8278	52.5897	172.183	318.203	1205.16	0.229795	0.000273122	0.0024581	0.00255742	0.000620732	0.000893855	0	0.000248293	0.760646	0.235978	0.0116946	0.0138796	0.00516449	0.0127126	0.00233395	0.000198634	0	0.00248293	0.713097
MOD6	38.1	38.1	3.45461	3.31557	0.559381	2.11587	914.897	458.567	64.762	0	9.29154	16.5649	932.189	96.8316	98.2925	260.286	1446.73	57.0367	159	99.7358	160.754	774.446	824.252	4846.12	0.0928864	0.00866543	0.0701179	0.00230912	0.00158908	0.000148976	0.00176288	0.00139044	0.82113	0.0931099	0.287474	0.0979268	0.0293731	0.0115705	0.0115456	0.00749845	0.0259218	0.00998138	0.425599
CGH1	30.8	30.8	3.21636	2.31413	1.55257	2.58317	784.96	432.861	97.8513	0	31.3793	37.876	554.136	121.844	122.374	626.801	1678.1	9.93804	42.7268	74.2139	14.4997	120.148	221.252	502.033	0.0527623	0.00913718	0.0858845	0.00151459	0.000968343	0.00220981	0.000819367	0.00173805	0.844966	0.0527623	0.502744	0.112353	0.0258721	0.0260956	0.0129609	0.0800993	0	0.0257728	0.161341
CGH2	30.7	30.7	3.0615	1.77958	0.559381	2.21971	833.507	426.727	89.6799	1.36174	52.261	31.5445	692.759	64.1709	64.4011	388.094	1933.12	23.7519	65.6086	87.5289	64.2189	332.113	677.921	2128.8	0.179714	0.0106766	0.0755556	0.00126629	0.000273122	0.00297952	0.00116698	0.000893855	0.727474	0.179764	0.353644	0.118957	0.0205338	0.0313842	0.0140534	0.0827064	0	0.028802	0.170056
CGH3	26.3	26.3	2.82325	2.67275	0.388142	2.2976	1766.27	422.428	62.6521	0	20.2772	1.68024	559.407	16.5335	16.5652	175.509	117.15	12.8573	200.873	217.544	114.077	830.54	2387.73	8203.14	0.526754	0.002036	0.0276847	0.00134078	0.00163873	0.00362508	0.000223464	0.000148976	0.436251	0.174749	0.0575047	0.0302669	0.0182992	0.0466791	0.00444444	0.00258225	0	0.0208566	0.636027
CGH4	31.2	31.2	3.09724	2.28707	0.353894	3.23221	1927.17	494.865	106.84	0	27.5399	25.9494	343.849	25.5474	25.5718	567.956	386.285	41.0469	225.78	306.787	167.701	2157.88	5471.54	13450.1	0.0180261	0.00345127	0.04437	0.00700186	0.00265673	0.0016139	0.000223464	0.00139044	0.921266	0.0180012	0.38833	0.0534823	0.0111732	0.103563	0.0974798	0.039851	0	0.00824333	0.279876
CGH5	23.1	23.1	3.91919	2.34796	0.114159	2.82981	1221.16	458.505	111.434	0	21.1561	31.3023	328.177	15.8011	16.0799	304.156	132.824		71.9462	44.0927	32.8654	186.431	427.237	1302.97	0.000223464	0.00521415	0.0185723	0.00225947	0.00561142	0.00151459	9.93172e-05	0.000595903	0.965909	0.000223464	0.148678	0.0343389	0.0049162	0.0461825	0.0184233	0.00509001	0.00528864	0.0539541	0.682905
CGH6	31.5	31.5	3.80007	2.48329	0.0913274	2.55072	2665.65	472.105	192.78	0	70.185	1.60773	701.945	17.1729	16.6345	38.409	177.863	55.5603	195.435	244.669	198.592	1663.24	1641.88	8699.45	0.0214773	0.00263191	0.0399255	0.00337678	0.00645562	0.000844196	0.000297952	0.0022843	0.922706	0.0215518	0.13671	0.0501304	0.0131099	0.0321788	0.0212787	0.00528864	0.00747362	0.0361763	0.676102
